# Supplementary material for: Biologically Synthesized Gold Nanoparticles with Enhanced Antioxidant and Catalytic Properties
Source: Pharmaceuticals (Basel). 2024 Aug 23;17(9):1105. doi: 10.3390/ph17091105 (PMC11434865; doi:10.3390/ph17091105)
Supplement: Supplementary file 1 [file pharmaceuticals-17-01105-s001.zip]

Archive with 1 entries (1 files):
- pharmaceuticals-3105719-supplementary.pdf
